# Supplementary material for: Comparative genomic analysis of nickel homeostasis in cable bacteria
Source: BMC Genomics. 2024 Jul 15;25:692. doi: 10.1186/s12864-024-10594-7 (PMC11247825; doi:10.1186/s12864-024-10594-7)
Supplement: Supplementary file 2 — Supplementary Material 2: Table S1. [file 12864_2024_10594_MOESM2_ESM.xlsx]

## Sheet: Sheet1
Genome	Accession	Completeness	Contamination	MAG quality	Genbank annotation provided	Annotation Pipeline	Additional remarks
Ca. Electronema aureum ENR-cMAG	GCA_942492785.1	95.27	0.95	HQ closed	yes - author submitted	Prokka 1.14.0	used as cable bacteria species representative
Ca. Electronema halotolerans LOGT-cMAG	GCA_942493095.1	94.05	1.52	HQ closed	yes - author submitted	Prokka 1.14.0	used as cable bacteria species representative
Ca. Electronema nielsenii F1	GCA_026122975.1	43.98	0.25	LQ	yes	PGAP 5.1	not used in this study
Ca. Electronema nielsenii F5	GCA_026122915.1	69.41	0.69	MQ: 50-75%	yes	PGAP 5.1
Ca. Electronema palustre F3	GCA_026122955.1	31.2	0.5	LQ	yes	PGAP 5.1	not used in this study
Ca. Electronema palustre F4	GCA_026122935.1	31.49	0.47	LQ	yes	PGAP 5.1	not used in this study
Ca. Electronema sp. SY1	GCA_011391865.1	95.21	0.23	HQ	no	Prokka 1.14.5 - in this study	used as cable bacteria species representative
Ca. Electrothrix antwerpensis GW3-4	GCA_037902255.1	97.06	0.72	HQ closed	yes	PGAP 6.7	used as cable bacteria species representative
Ca. Electrothrix arhusiensis AX5	GCA_022766085.1	82.69	3	MQ: 75-90%	yes	PGAP 4.6
Ca. Electrothrix arhusiensis HOU-hqMAG	GCA_942491045.1	91.68	3.86	MQ: 50-75%	no	Prokka 1.14.5 - in this study
Ca. Electrothrix arhusiensis MCF	GCA_004028505.1	89.81	3.42	HQ	yes - author submitted	IMG-ER pipeline	used as cable bacteria species representative
Ca. Electrothrix communis A1	GCA_004028485.1	32.22	1.94	LQ	yes - author submitted	IMG-ER pipeline	not used in this study
Ca. Electrothrix communis N2	GCA_026122895.1	28.6	0.03	LQ	yes - author submitted	IMG-ER pipeline	not used in this study
Ca. Electrothrix communis N3	GCA_026122875.1	28.62	0.04	LQ	yes - author submitted	IMG-ER pipeline	not used in this study
Ca. Electrothrix communis RB	GCA_030644725.1	95.69	1.22	HQ closed	yes - author submitted	IMG-ER pipeline	used as cable bacteria species representative
Ca. Electrothrix communis US1	GCA_026123055.1	58.8	0.39	MQ: 50-75%	yes - author submitted	IMG-ER pipeline
Ca. Electrothrix communis US2	GCA_026123035.1	47.23	1.3	LQ	yes - author submitted	IMG-ER pipeline	not used in this study
Ca. Electrothrix communis US4	GCA_026123015.1	84.64	0.57	MQ: 75-90%	yes - author submitted	IMG-ER pipeline
Ca. Electrothrix communis US5	GCA_026122995.1	50.89	0.03	LQ	yes - author submitted	IMG-ER pipeline	not used in this study
Ca. Electrothrix gigas AS4_5	GCA_022765825.1	85.65	3.82	HQ	yes	PGAP 4.6
Ca. Electrothrix gigas AU1-5	GCA_022766165.1	93.97	1.59	HQ	yes	PGAP 4.6
Ca. Electrothrix gigas AUS3	GCA_022765875.1	76.69	3.57	MQ: 75-90%	yes	PGAP 4.6
Ca. Electrothrix gigas AW1	GCA_022765985.1	91.65	2.75	HQ	yes	PGAP 4.6
Ca. Electrothrix gigas AW2	GCA_022765945.1	94.55	3.53	MQ: 75-90%	yes	PGAP 4.6
Ca. Electrothrix gigas AW3_4	GCA_022766005.1	95.94	4.4	HQ	yes	PGAP 4.6
Ca. Electrothrix gigas AW5	GCA_022766025.1	89.04	1.06	HQ	yes	PGAP 4.6
Ca. Electrothrix gigas AX1_4	GCA_022766045.1	93.1	1.6	HQ	yes	PGAP 4.6
Ca. Electrothrix gigas AX2	GCA_022766065.1	84.95	1.86	MQ: 75-90%	yes	PGAP 4.6
Ca. Electrothrix gigas HOU-hqMAG	GCA_942491745.1	90.71	4.48	HQ	no	Prokka 1.14.5 - in this study
Ca. Electrothrix gigas HY10-6	GCA_037901825.1	94.11	1.06	HQ closed	yes	PGAP 6.7	used as cable bacteria species representative
Ca. Electrothrix gigas LOE1_4_5	GCA_022766095.1	91.27	0.86	MQ: 75-90%	yes	PGAP 4.6
Ca. Electrothrix sp. GW3-3	GCA_033584155.1	96.7	2.17	HQ closed	yes	PGAP 6.6	used as cable bacteria species representative
Ca. Electrothrix japonica TB	GCA_026122855.1	84.16	4.42	MQ: 75-90%	yes	PGAP 5.1
Ca. Electrothrix laxa HOU-hqMAG	GCA_942492895.1	89.84	0.73	MQ: 75-90%	yes - author submitted	Prokka 1.14.0	used as cable bacteria species representative
Ca. Electrothrix marina A2	GCA_004028515.1	32.74	0.73	LQ	yes - author submitted	IMG-ER pipeline	not used in this study
Ca. Electrothrix marina A3	GCA_004028525.1	15.98	0.04	LQ	yes - author submitted	IMG-ER pipeline	not used in this study
Ca. Electrothrix marina A5	GCA_004028495.1	69.83	1.61	MQ: 50-75%	yes - author submitted	IMG-ER pipeline
Ca. Electrothrix sp. AR1	GCA_022765785.1	47.25	1.08	LQ	yes	PGAP 4.6	not used in this study
Ca. Electrothrix sp. AR5	GCA_022765745.1	80.61	4.87	MQ: 75-90%	yes	PGAP 4.6
Ca. Electrothrix sp. ATG1	GCA_022765905.1	62.48	0.83	MQ: 50-75%	yes	PGAP 4.6
Ca. Electrothrix sp. ATG2	GCA_022765965.1	63.8	10.47	LQ	yes	PGAP 4.6	not used in this study
Ca. Electrothrix sp. AUS1_2	GCA_022765865.1	62.55	2.59	MQ: 50-75%	yes	PGAP 4.6
Ca. Electrothrix sp. AUS4	GCA_022765925.1	50.94	0.54	MQ: 50-75%	yes	PGAP 4.6
Ca. Electrothrix sp. EH2	GCA_022765845.1	61.57	2.27	MQ: 50-75%	yes	PGAP 4.6
Ca. Electrothrix sp. GM3_4	GCA_022765805.1	89.31	3.69	MQ: 75-90%	yes	PGAP 4.6
Ca. Electrothrix sp. LOE2	GCA_022766145.1	83.34	2.24	MQ: 75-90%	yes	PGAP 4.6
Ca. Electrothrix sp. MAN1_4	GCA_022766125.1	77.74	1.62	MQ: 75-90%	yes	PGAP 4.6
Ca. Electrothrix sp. SY2	GCA_011389815.1	97.27	0.89	HQ	no	Prokka 1.14.5 - in this study	used as cable bacteria species representative
Desulfobulbaceae AR3	GCA_022765765.1	67.6	2.64	MQ: 50-75%	yes	PGAP 4.6
Desulfobulbaceae AR4	GCA_022765725.1	82.31	4.71	MQ: 75-90%	yes	PGAP 4.6
Desulfobulbus alkaliphilus DSM 24258	GCA_016918545.1	99.53	7.9	MQ: 50-75%	yes	PGAP 6.7	reference genome
Desulfobulbus elongatus DSM 2908	GCA_000621145.1	99.82	0.6	HQ	yes	PGAP 6.7	reference genome
Desulfobulbus oligotrophicus Prop6	GCA_016446285.1	100	0.6	HQ closed	yes	PGAP 6.6	reference genome
Desulfobulbus oralis HOT041/ORNL	GCA_002952055.1	98.81	0	HQ closed	yes	PGAP 6.7	reference genome
Desulfobulbus propionicus DSM 2032	GCA_000186885.1	99.15	0	HQ closed	yes	PGAP 6.7	reference genome
Desulfobulbus rhabdoformis DSM 8777	GCA_016919065.1	99.88	1.39	HQ	yes	PGAP 6.7	reference genome
Desulfocapsa sulfexigens DSM 10523	GCA_000341395.1	98.13	1.39	HQ closed	yes	PGAP 6.6	reference genome
Desulfofustis glycolicus DSM 9705	GCA_900130015.1	99.32	0.89	HQ	yes	PGAP 6.7	reference genome
Desulfogranum japonicum DSM 18378	GCA_000429945.1	100	0	HQ	yes	PGAP 6.6	reference genome
Desulfogranum marinum DSM 2058	GCA_016918565.1	100	1.21	HQ	yes	PGAP 6.6	reference genome
Desulfogranum mediterraneum DSM 13871	GCA_000429965.1	100	0	HQ	yes	PGAP 6.6	reference genome
Desulfolithobacter dissulfuricans GF1	GCA_025998535.1	99.15	0	HQ closed	yes	PGAP 6.7	reference genome
Desulfomarina profundi KT2	GCA_019703855.1	98.51	0	HQ closed	yes	PGAP 6.6	reference genome
Desulfopila aestuarii DSM 18488	GCA_900143695.1	99.91	0.6	HQ	yes	PGAP 6.6	reference genome
Desulfoprunum benzoelyticum DSM 28570	GCA_014201505.1	99.77	0.6	HQ	yes	PGAP 6.7	reference genome
Desulforhopalus singaporensis DSM 12130	GCA_900104445.1	99.7	0.6	HQ	yes	PGAP 6.7	reference genome
Desulforhopalus vacuolatus DSM 9700	GCA_016918505.1	99.4	0.4	HQ	yes	PGAP 6.7	reference genome
Desulfotalea psychrophila LSv54	GCA_000025945.1	97.29	0.6	HQ closed	yes	PGAP 6.6	reference genome
Desulfurivibrio alkaliphilus AHT 2	GCA_000092205.1	99.4	0	HQ closed	yes	PGAP 6.7	reference genome
