# Supplementary material for: Comparative genomic analysis of nickel homeostasis in cable bacteria
Source: BMC Genomics. 2024 Jul 15;25:692. doi: 10.1186/s12864-024-10594-7 (PMC11247825; doi:10.1186/s12864-024-10594-7)
Supplement: Supplementary file 3 — Supplementary Material 3: Table S6. [file 12864_2024_10594_MOESM3_ESM.xlsx]

## Sheet: Nickel Import
	nik/opp/dppA	nik/opp/dppB	nik/opp/dppC	nik/opp/dppD	nik/opp/dppE	nikMN	nikM	nikK	nikL	nikQ	nikO	undefined tonB
Ca. Electronema aureum ENR-cMAG							CAK8717632.1	CAK8717622.1	CAK8717627.1	CAK8717617.1	CAK8717587.1
Ca. Electronema halotolerans LOGT-cMAG	CAK8720047.1	CAK8720052.1	CAK8720057.1	CAK8720062.1	CAK8720067.1		CAK8718062.1	CAK8718073.1	CAK8718068.1	CAK8718078.1	CAK8718083.1	CAK8720043.1
Ca. Electronema nielsenii F5
Ca. Electronema sp. SY1							KPJFLJNK_01331	KPJFLJNK_01329	KPJFLJNK_01330	KPJFLJNK_01328	KPJFLJNK_02280
Ca. Electrothrix arhusiensis AX5							MCI5164047.1	MCI5163166.1	MCI5164046.1	MCI5163165.1	MCI5162221.1
Ca. Electrothrix arhusiensis HOU-hqMAG							FKOFBBLI_02987	FKOFBBLI_02986	FKOFBBLI_02987	FKOFBBLI_02985	FKOFBBLI_02004
Ca. Electrothrix arhusiensis MCF					RWX45550.1		RWX43152.1	RWX43149.1	RWX43151.1	RWX43148.1	RWX42867.1
Ca. Electrothrix sp. AR5							MCI5125510.1	MCI5126089.1	MCI5125509.1	MCI5126090.1
Ca. Electrothrix sp. ATG1	MCI5143394.1		MCI5143195.1	MCI5143196.1			MCI5141317.1		MCI5141316.1	MCI5141842.1
Ca. Electrothrix sp. AUS1_2								MCI5160322.1		MCI5160324.1
Ca. Electrothrix sp. AUS4		MCI5120976.1	MCI5120977.1				MCI5122456.1	MCI5120548.1	MCI5122457.1	MCI5120549.1
Ca. Electrothrix communis RB	WLE96217.1	WLE96216.1	WLE96215.1	WLE96214.1	WLE96213.1		WLE97769.1	WLE97767.1	WLE97768.1	WLE97766.1	WLE97723.1	WLE96227.1
Ca. Electrothrix communis US1							MCW5209033.1	MCW5209031.1	MCW5209032.1
Ca. Electrothrix communis US4							MCW5201924.1	MCW5201922.1	MCW5201923.1	MCW5201921.1	MCW5203682.1
Ca. Electrothrix sp. EH2	MCI5131185.1	MCI5132993.1					MCI5131330.1				MCI5132208.1	MCI5130492.1
Ca. Electrothrix gigas AS4							MCI5189041.1	MCI5190114.1	MCI5190115.1	MCI5189042.1	MCI5189043.1
Ca. Electrothrix gigas AU1-5							MCI5193155.1	MCI5193401.1	MCI5193402.1	MCI5193156.1	MCI5193157.1
Ca. Electrothrix gigas AUS3							MCI5128543.1		MCI5128376.1	MCI5128542.1	MCI5128490.1
Ca. Electrothrix gigas AW1							MCI5183202.1	MCI5182739.1	MCI5182740.1	MCI5183201.1	MCI5183200.1
Ca. Electrothrix gigas AW2							MCI5134683.1		MCI5135065.1	MCI5134682.1	MCI5134681.1
Ca. Electrothrix gigas AW3_4							MCI5178670.1	MCI5180012.1	MCI5180011.1	MCI5178671.1	MCI5178672.1
Ca. Electrothrix gigas AW5							MCI5196154.1	MCI5197208.1	MCI5197209.1	MCI5196155.1	MCI5196156.1
Ca. Electrothrix gigas AX1_4							MCI5114094.1	MCI5115900.1	MCI5115901.1	MCI5114093.1	MCI5114092.1
Ca. Electrothrix gigas AX2							MCI5228067.1	MCI5228146.1	MCI5228147.1	MCI5228066.1
Ca. Electrothrix gigas HOU-hqMAG							AJEJMJJK_02129	AJEJMJJK_00107	AJEJMJJK_00108	AJEJMJJK_02130	AJEJMJJK_02131
Ca. Electrothrix gigas HY10-6							V8K32_15375	V8K32_03080	V8K32_03075	V8K32_15370	V8K32_15365
Ca. Electrothrix gigas LOE1_4_5							MCI5117296.1	MCI5118393.1	MCI5118394.1	MCI5117297.	MCI5117298.1
Ca. Electrothrix sp. GM3_4							MCI5165611.1	MCI5165613.1	MCI5165612.1	MCI5165614.1	MCI5165684.1
Ca. Electrothrix japonica TB							MCW5212454.1	MCW5211835.1	MCW5211834.1	MCW5212453.1	MCW5212452.1
Ca. Electrothrix laxa HOU-hqMAG	CAK8724201.1	CAK8724205.1	CAK8724209.1	CAK8724213.1	CAK8724217.1		CAK8717296.1	CAK8717306.1	CAK8717301.1	CAK8717311.1	CAK8717771.1	CAK8724197.1
Ca. Electrothrix sp. LOE2							MCI5218908.1		MCI5218909.1	MCI5220225.1
Ca. Electrothrix sp. MAN1_4		MCI5151094.1		MCI5149311.1	MCI5149310.1		MCI5148211.1	MCI5148213.1	MCI5148212.1	MCI5151475.1	MCI5148824.1	MCI5150567.1
Ca. Electrothrix marina A5							RWX52217.1	RWX52215.1	RWX52216.1	RWX52214.1	RWX51223.1
Ca. Electrothrix sp. GW3-3	WPD23340.1, WPD23341.1	WPD23339.1	WPD23338.1	WPD23337.1	WPD23336.1		WPD24873.1	WPD24871.1	WPD24872.1	WPD24870.1	WPD23375.1	WPD23352.1
Ca. Electrothrix antwerpensis GW3-4	WGN25_15175, WGN25_15180	WGN25_15170	WGN25_15165	WGN25_15160	WGN25_15155		WGN25_10100	WGN25_10110	WGN25_10105	WGN25_10115	WGN25_10920	WGN25_15210
Ca. Electrothrix sp. SY2							JFFPNEJL_00386	JFFPNEJL_00388	JFFPNEJL_00387	JFFPNEJL_00837	JFFPNEJL_00057
Desulfobulbaceae AR3								MCI5144255.1	MCI5144254.1	MCI5144256.1	MCI5144473.1
Desulfobulbaceae AR4							MCI5224448.1	MCI5224446.1	MCI5224447.1	MCI5224764.1
Desulfobulbus alkaliphilus DSM 24258							MBM9536076.1			MBM9536077.1	MBM9536078.1
Desulfobulbus elongatus DSM 2908						WP_245590149.1				WP_028317590.1	WP_028317591.1
Desulfobulbus oligotrophicus Prop6							QQG65042.1	QQG65045.1	QQG65044.1	QQG65041.1	QQG65040.1
Desulfobulbus oralis HOT041/ORNL							AVD71831.1	AVD71832.1	AVD71830.1	AVD71829.1	AVD71828.1
Desulfobulbus propionicus DSM 2032						ADW19361.1				ADW19360.1	ADW19359.1
Desulfobulbus rhabdoformis DSM 8777						MBM9615691.1				MBM9615690.1	MBM9615689.1
Desulfocapsa sulfexigens DSM 10523							AGF77507.1	AGF77475.1	AGF77508.1	AGF77509.1	AGF77510.1
Desulfofustis glycolicus DSM 9705							SHI05249.1	SHI05264.1	SHI05256.1	SHI05272.1	SHI05280.1
Desulfogranum japonicum DSM 18378							WP_028580136.1	WP_232363736.1	WP_035274072.1		WP_028580132.1
Desulfogranum marinum DSM 2058							MBM9514384.1	MBM9514387.1	MBM9514386.1	MBM9514383.1	MBM9514382.1
Desulfogranum mediterraneum DSM 13871							WP_028585681.1	WP_051305854.1	WP_028585678.1	WP_051305855.1	WP_051305856.1
Desulfolithobacter dissulfuricans GF1							BCO10374.1	BCO10376.1	BCO10375.1	BCO10377.1	BCO10379.1
Desulfomarina profundi KT2							BCL62695.1	BCL62697.1	BCL62696.1	BCL62698.1	BCL62699.1
Desulfopila aestuarii DSM 18488						SHO49338.1				SHO49339.1	SHO49340.1
Desulfoprunum benzoelyticum DSM 28570						MBB5348487.1				MBB5348488.1	MBB5348489.1
Desulforhopalus singaporensis DSM 12130							SDO58860.1	SDO58924.1	SDO58895.1	SDO58952.1	SDO59020.1
Desulforhopalus vacuolatus DSM 9700							MBM9520347.1			MBM9520346.1	MBM9520345.1
Desulfotalea psychrophila LSv54							CAG35489.1	CAG35487.1	CAG35488.1	CAG35486.1	CAG35485.1
Desulfurivibrio alkaliphilus AHT 2							ADH87336.1			ADH87335.1	ADH87334.1

## Sheet: Nickel Binding Proteins
	cooC	cooT	cooJ	FNOR	cooF	cooS	CODH/ACS, alpha subunit	CODH/ACS, delta subunit	CODH/ACS, beta subunit	CODH/ACS, gamma subunit	slyD	hypA	hypB	hoxF	hoxU	hoxY	hoxH	hysA	hysB	CycA	hynA	hynB	hynC	hybO	hybA	hybB	hybC	hurL	hurS	hurR	hyhB	hylS	hyhL	mvhD	mvhG	mvhA	mvhB
Ca. Electronema aureum ENR-cMAG	CAK8723751.1	CAK8723811.1	CAK8723815.1				CAK8717520.1	CAK8717515.1	CAK8717505.1	CAK8717484.1	CAK8711549.1
Ca. Electronema halotolerans LOGT-cMAG	CAK8723889.1	CAK8716128.1	CAK8716123.1	CAK8711096.1	CAK8718197.1	CAK8718202.1	CAK8714727.1	CAK8714722.1	CAK8714717.1	CAK8714703.1	CAK8721058.1	CAK8716197.1	CAK8716202.1	CAK8721401.1	CAK8721396.1	CAK8721391.1	CAK8721386.1
Ca. Electronema nielsenii F5	MCW5205539.1	MCW5205556.1	MCW5205557.1					MCW5206787.1	MCW5206788.1	MCW5206559.1
Ca. Electronema sp. SY1	KPJFLJNK_01933	KPJFLJNK_01621	KPJFLJNK_01620	KPJFLJNK_01475	KPJFLJNK_01347	KPJFLJNK_01348	KPJFLJNK_00726	KPJFLJNK_00722	KPJFLJNK_00721	KPJFLJNK_00716	KPJFLJNK_00177	KPJFLJNK_00080	KPJFLJNK_00081
Ca. Electrothrix arhusiensis AX5	MCI5160612.1	MCI5160535.1		MCI5162307.1		MCI5163937.1	MCI5162248.1	MCI5162249.1	MCI5160964.1	MCI5160962.1	MCI5164083.1	MCI5163719.1	MCI5163720.1	MCI5164328.1, MCI5163765.1			MCI5163524.1
Ca. Electrothrix arhusiensis HOU-hqMAG	FKOFBBLI_01786	FKOFBBLI_00393	FKOFBBLI_00394	FKOFBBLI_02977	FKOFBBLI_02978	FKOFBBLI_02979	FKOFBBLI_00307	FKOFBBLI_00308	FKOFBBLI_00309	FKOFBBLI_00310	FKOFBBLI_02124	FKOFBBLI_02186	FKOFBBLI_02187	FKOFBBLI_02183	FKOFBBLI_02182	FKOFBBLI_02181	FKOFBBLI_02180
Ca. Electrothrix arhusiensis MCF	RWX46256.1	RWX42927.1	RWX42928.1	RWX43139.1	RWX43140.1	RWX43142.1	RWX44969.1	RWX44967.1, RWX44968.1	RWX44966.1	RWX44964.1	RWX44389.1	RWX43944.1	RWX43945.1	RWX43941.1	RWX43940.1	RWX43939.1	RWX43937.1
Ca. Electrothrix sp. AR5	MCI5123673.1	MCI5126730.1	MCI5126729.1	MCI5126312.1	MCI5126311.1	MCI5123734.1	MCI5123706.1	MCI5123707.1		MCI5125042.1, MCI5123342.1	MCI5124970.1	MCI5126191.1	MCI5126190.1	MCI5126348.1
Ca. Electrothrix sp. ATG1	MCI5140847.1	MCI5140826.1		MCI5140739.1			MCI5143107.1	MCI5140936.1	MCI5140937.1	MCI5141824.1, MCI5140938.1		MCI5142911.1	MCI5140233.1
Ca. Electrothrix sp. AUS1_2	MCI5157944.1						MCI5158478.1	MCI5158479.1		MCI5157490.1	MCI5160138.1	MCI5158805.1	MCI5158804.1			MCI5158308.1	MCI5158307.1
Ca. Electrothrix sp. AUS4		MCI5122416.1	MCI5122415.1					MCI5120552.1	MCI5120551.1	MCI5120960.1	MCI5121168.1	MCI5122479.1
Ca. Electrothrix communis RB	WLE97487.1	WLE99080.1	WLE99079.1	WLE97756.1	WLE97757.1	WLE97758.1	WLE97356.1	WLE97357.1	WLE97358.1	WLE97359.1	WLE98212.1	WLE96921.1	WLE96920.1	WLE98691.1	WLE98692.1	WLE98693.1	WLE98694.1
Ca. Electrothrix communis US1		MCW5209122.1	MCW5209121.1					MCW5209956.1		MCW5210024.1, MCW5209418.1
Ca. Electrothrix communis US4	MCW5204032.1	MCW5203597.1	MCW5203598.1	MCW5201911.1	MCW5201912.1	MCW5201913.1	MCW5203570.1	MCW5203831.1	MCW5203830.1	MCW5203829.1	MCW5204191.1	MCW5203312.1	MCW5203313.1	MCW5202418.1	MCW5202417.1	MCW5202416.1	MCW5202415.1
Ca. Electrothrix sp. EH2	MCI5131819.1			MCI5132760.1				MCI5131071.1	MCI5131070.1		MCI5131197.1
Ca. Electrothrix gigas AS4	MCI5190618.1	MCI5188250.1		MCI5190430.1	MCI5189235.1	MCI5189234.1	MCI5189383.1	MCI5189121.1	MCI5189120.1	MCI5189117.1	MCI5191293.1
Ca. Electrothrix gigas AU1-5	MCI5193222.1	MCI5193636.1		MCI5193185.1	MCI5193186.1	MCI5193187.1	MCI5191848.1	MCI5191849.1	MCI5191850.1	MCI5191851.1	MCI5193247.1
Ca. Electrothrix gigas AUS3	MCI5129669.1	MCI5127896.1		MCI5128802.1	MCI5129879.1	MCI5129517.1		MCI5129135.1 , MCI5129649.1	MCI5129134.1
Ca. Electrothrix gigas AW1	MCI5182354.1	MCI5181272.1	MCI5181273.	MCI5182463.1	MCI5182464.1	MCI5182465.1	MCI5183856.1	MCI5183857.1, MCI5181964.1	MCI5181965.1	MCI5181971.1	MCI5182054.1
Ca. Electrothrix gigas AW2	MCI5134537.1	MCI5133465.1		MCI5134628.1		MCI5135224.1	MCI5135617.1	MCI5135618.1	MCI5134731.1	MCI5134733.1	MCI5136303.1
Ca. Electrothrix gigas AW3_4	MCI5179550.1	MCI5178865.1		MCI5178573.1	MCI5178572.1	MCI5178571.1	MCI5179837.1	MCI5179836.1	MCI5178509.1	MCI5178516.1	MCI5179308.1
Ca. Electrothrix gigas AW5	MCI5195345.1	MCI5194935.1	MCI5194934.1	MCI5196293.1	MCI5196292.1	MCI5195385.1	MCI5196906.1	MCI5196905.1	MCI5196904.1	MCI5196614.1, MCI5196903.1	MCI5196553.1
Ca. Electrothrix gigas AX1_4	MCI5114573.1	MCI5113464.1	MCI5113465.1	MCI5114257.1	MCI5114256.1	MCI5115027.1	MCI5113848.1	MCI5113847.1	MCI5113846.1	MCI5113840.1	MCI5114552.1
Ca. Electrothrix gigas AX2	MCI5225390.1	MCI5226140.1	MCI5226141.1	MCI5227130.1	MCI5226094.1	MCI5226093.1	MCI5226618.1	MCI5226960.1		MCI5225652.1	MCI5228169.1
Ca. Electrothrix gigas HOU-hqMAG	AJEJMJJK_02730	AJEJMJJK_02386	AJEJMJJK_02387				AJEJMJJK_00008	AJEJMJJK_00009	AJEJMJJK_00010	AJEJMJJK_00011	AJEJMJJK_02710
Ca. Electrothrix gigas HY10-6	V8K32_08815	V8K32_07315	V8K32_07320	V8K32_07485	V8K32_07480	V8K32_07475	V8K32_03575	V8K32_03565	V8K32_03560	V8K32_03555	V8K32_04975
Ca. Electrothrix gigas LOE1_4_5	MCI5116523.1	MCI5116665.1		MCI5117868.1		MCI5118476.1		MCI5119006.1, MCI5117374.1		MCI5117375.1	MCI5119439.1
Ca. Electrothrix sp. GM3_4		MCI5166868.1		MCI5168553.1	MCI5168513.1	MCI5168177.1	MCI5167048.1	MCI5167049.1, MCI5167058.1	MCI5167059.1	MCI5167859.1	MCI5168521.1	MCI5167500.1	MCI5167501.1	MCI5167539.1	MCI5167540.1	MCI5167541.1	MCI5165190.1
Ca. Electrothrix japonica TB				MCW5213349.1	MCW5213418.1	MCW5213416.1	MCW5212252.1	MCW5211700.1	MCW5211699.1	MCW5211693.1
Ca. Electrothrix laxa HOU-hqMAG	CAK8717087.1			CAK8717070.1	CAK8717066.1	CAK8717062.1					CAK8713991.1	CAK8720597.1	CAK8720602.1	CAK8715457.1	CAK8715462.1	CAK8715467.1	CAK8715472.1
Ca. Electrothrix sp. LOE2	MCI5219234.1	MCI5219126.1		MCI5220930.1		MCI5218117.1	MCI5219899.1	MCI5220243.1, MCI5219898.1		MCI5219604.1	MCI5219456.						MCI5220756.1
Ca. Electrothrix sp. MAN1_4	MCI5149572.1	MCI5147958.1	MCI5147957.1	MCI5149257.1			MCI5148142.1	MCI5148141.1	MCI5149084.1	MCI5147821.1	MCI5149280.1	MCI5150419.1			MCI5151434.1	MCI5151433.1
Ca. Electrothrix marina A5		RWX50081.1	RWX50080.1	RWX52159.1			RWX51261.1	RWX50566.1	RWX51322.1	RWX51323.1	RWX51127.1
Ca. Electrothrix sp. GW3-3	WPD24752.1	WPD22046.1	WPD22045.1	WPD24905.1	WPD24906.1	WPD24907.1	WPD24599.1	WPD24600.1	WPD24601.1	WPD24602.1	WPD21696.1	WPD22639.1	WPD22640.1	WPD21093.1	WPD21092.1	WPD21091.1	WPD21090.1
Ca. Electrothrix antwerpensis GW3-4	WGN25_11845	WGN25_03920	WGN25_03925	WGN25_10190	WGN25_10185	WGN25_10175	WGN25_12505	WGN25_12500	WGN25_12495	WGN25_1249	WGN25_06750	WGN25_14725	WGN25_14730	WGN25_06235	WGN25_06230	WGN25_06225	WGN25_06220
Ca. Electrothrix sp. SY2	JFFPNEJL_00315	JFFPNEJL_03292	JFFPNEJL_03293	JFFPNEJL_03174	JFFPNEJL_03175	JFFPNEJL_03176	JFFPNEJL_02311	JFFPNEJL_02310	JFFPNEJL_02309	JFFPNEJL_02304	JFFPNEJL_02808	JFFPNEJL_00294	JFFPNEJL_00293	JFFPNEJL_01704	JFFPNEJL_01705	JFFPNEJL_01706	JFFPNEJL_01707
Desulfobulbaceae AR3	MCI5145884.1	MCI5145942.1	MCI5145941.1	MCI5146459.1	MCI5146736.1		MCI5145474.1	MCI5145473.1	MCI5144395.1		MCI5146864.1
Desulfobulbaceae AR4	MCI5222911.1	MCI5224147.1		MCI5225045.1	MCI5224599.1		MCI5223615.1	MCI5223445.1, MCI5223616.1		MCI5221365.1	MCI5223469.1	MCI5223011.1	MCI5223010.1	MCI5223349.1	MCI5223350.1	MCI5223351.1	MCI5223013.1
Desulfobulbus alkaliphilus DSM 24258											MBM9537162.1	MBM9535572.1	MBM9535571.1	MBM9535564.1	MBM9535565.1	MBM9535566.1	MBM9535567.1																	MBM9535580.1, MBM9537740.1	MBM9535579.1, MBM9537738.1	MBM9535578.1
Desulfobulbus elongatus DSM 2908											WP_035215470.1	WP_028318769.1	WP_028318768.1	WP_028317312.1	WP_028317311.1	WP_028317310.1	WP_028317309.1																	WP_028317551.1	WP_028318777.1, WP_028317553.1	WP_028318776.1
Desulfobulbus oligotrophicus Prop6											QQG65072.1	QQG66114.1	QQG66115.1	QQG66573.1	QQG66574.1	QQG66575.1	QQG66576.1							QQG64531.1	QQG64530.1	QQG64527.1	QQG64529.1							QQG66106.1	QQG66107.1	QQG66108.1
Desulfobulbus oralis HOT041/ORNL											AVD71188.1	AVD71018.1	AVD71017.1												AVD71026.1	AVD71027.1	AVD71028.1
Desulfobulbus propionicus DSM 2032											ADW16214.1	ADW17900.1	ADW17901.1	ADW18215.1	ADW18216.1	ADW18217.1	ADW18218.1							ADW19451.1	ADW19452.1	ADW19455.1	ADW19453.1	ADW17937.1	ADW17938.1
Desulfobulbus rhabdoformis DSM 8777											MBM9615051.1	MBM9615433.1	MBM9615434.1	MBM9616897.1	MBM9616898.1	MBM9616899.1	MBM9616900.1							MBM9614792.1, MBM9616300.1	MBM9614793.1, MBM9616299.1	MBM9616298.1	MBM9614794.1, MBM9616297.1							MBM9615425.1	MBM9615426.1	MBM9615427.1
Desulfocapsa sulfexigens DSM 10523	AGF79022.1	AGF78198.1	AGF78199.1				AGF79691.1	AGF79690.1	AGF79689.1	AGF79688.1	AGF76871.1	AGF77732.1	AGF77733.1								AGF77724.1	AGF77725.1	AGF77726.1
Desulfofustis glycolicus DSM 9705	SHH53909.1	SHH51213.1	SHH51191.1				SHH54029.1	SHH52530.1	SHH54008.1	SHH53977.1	SHI10821.1	SHH75486.1	SHH75500.1	SHI02451.1	SHI02457.1	SHI02466.1	SHI02474.1				SHH75359.1	SHH75375.1	SHH75392.1					SHH71250.1	SHH71237.1	SHH71281.1
Desulfogranum japonicum DSM 18378											WP_028581860.1	WP_028579291.1	WP_028579290.1	WP_028582675.1	WP_051309986.1	WP_028582677.1	WP_028582678.1							WP_051309092.1	WP_051309093.1	WP_028581742.1	WP_028581743.1, WP_028579802.1									WP_028580885.1, WP_028580860.1
Desulfogranum marinum DSM 2058											MBM9513301.1	MBM9514294.1	MBM9514295.1	MBM9512565.1	MBM9514683.1	MBM9514682.1	MBM9514681.1							MBM9512866.1, MBM9513255.1	MBM9512867.1, MBM9513256.1	MBM9512870.1, MBM9513257.1	MBM9512868.1, MBM9513258.1	MBM9512851.1
Desulfogranum mediterraneum DSM 13871											WP_028584964.1	WP_028585554.1	WP_028585555.1	WP_028585849.1	WP_051305899.1	WP_028585847.1	WP_028584591.1, WP_028585846.1							WP_028583196.1	WP_035245169.1	WP_028583197.1	WP_028583198.1	WP_028584585.1	WP_028584586.1
Desulfolithobacter dissulfuricans GF1	BCO09833.1	BCO10209.1	BCO10208.1				BCO09043.1	BCO09044.1	BCO09045.1	BCO09046.1	BCO09454.1	BCO09407.1	BCO09428.1								BCO09434.1	BCO09433.1	BCO09432.1												BCO09439.1	BCO09438.1
Desulfomarina profundi KT2	BCL61091.1	BCL61066.1	BCL61065.1				BCL61097.1	BCL61098.1	BCL61096.1	BCL61094.1	BCL61340.1	BCL62955.1	BCL62954.1								BCL62962.1	BCL62962.1	BCL62961.												BCL59317.1	BCL59318.1
Desulfopila aestuarii DSM 18488	SHO49555.1	SHO46602.1	SHO46605.1				SHO49565.1	SHO43750.1	SHO49564.1	SHO49562.1	SHO47928.1		SHO48205.1	SHO53210.1	SHO53209.1	SHO53207.1	SHO53203.1				SHO48221.1	SHO48220.1	SHO48218.1					SHO46435.1	SHO46433.1	SHO46438.1
Desulfoprunum benzoelyticum DSM 28570	MBB5347990.1	MBB5347951.1	MBB5347950.1				MBB5347995.1	MBB5348617.1	MBB5347994.1	MBB5347993.1	MBB5349083.1		MBB5348109.1								MBB5348117.1	MBB5348116.1	MBB5348115.1					MBB5346316.1	MBB5346315.1
Desulforhopalus singaporensis DSM 12130	SDP55321.1	SDP55802.1	SDP55819.1				SDP55218.1	SDO84079.1	SDP55240.1	SDP55258.1	SDP65802.1	SDP47566.1	SDP47544.1
Desulforhopalus vacuolatus DSM 9700											MBM9518302.1		MBM9519486.1								MBM9520355.1	MBM9520356.1		MBM9519912.1	MBM9519913.1	MBM9519914.1	MBM9519915.1				MBM9520357.1	MBM9520356.1	MBM9520355.1
Desulfotalea psychrophila LSv54											CAG37844.1	CAG35311.1	CAG35312.1	CAG36938.1	CAG36939.1	CAG36940.1	CAG36941.1	CAG34888.1	CAG34889.1		CAG35303.1	CAG35304.1	CAG35305.1
Desulfurivibrio alkaliphilus AHT 2	ADH85682.1	ADH86710.1	ADH86711.1				ADH85531.1	ADH85530.1	ADH85529.1	ADH85528.1	ADH84947.1	ADH84934.1	ADH84935.1					ADH85225.1	ADH85226.1	ADH85379.1	ADH85598.1	ADH85599.1	ADH85600.1

## Sheet: Nickel Export
	rcnA	cnrA	cnrB	cnrC
Ca. Electronema aureum ENR-cMAG	CAK8720558.1
Ca. Electronema halotolerans LOGT-cMAG	CAK8720172.1
Ca. Electronema nielsenii F5
Ca. Electronema sp. SY1	KPJFLJNK_00861
Ca. Electrothrix arhusiensis AX5	MCI5160483.1
Ca. Electrothrix arhusiensis HOU-hqMAG
Ca. Electrothrix arhusiensis MCF	RWX44702.1
Ca. Electrothrix sp. AR5
Ca. Electrothrix sp. ATG1	MCI5140502.1
Ca. Electrothrix sp. AUS1_2	MCI5159137.1
Ca. Electrothrix sp. AUS4	MCI5122460.1
Ca. Electrothrix communis RB	WLE96228.1
Ca. Electrothrix communis US1
Ca. Electrothrix communis US4
Ca. Electrothrix sp. EH2	MCI5130506.1
Ca. Electrothrix gigas AS4
Ca. Electrothrix gigas AU1-5	MCI5193631.1
Ca. Electrothrix gigas AUS3	MCI5128677.1
Ca. Electrothrix gigas AW1	MCI5182853.1
Ca. Electrothrix gigas AW2	MCI5133926.1
Ca. Electrothrix gigas AW3_4	MCI5179877.1
Ca. Electrothrix gigas AW5	MCI5195528.1
Ca. Electrothrix gigas AX1_4	MCI5115049.1
Ca. Electrothrix gigas AX2	MCI5226227.1
Ca. Electrothrix gigas HOU-hqMAG	AJEJMJJK_02891, AJEJMJJK_01411
Ca. Electrothrix gigas HY10-6	V8K32_13815
Ca. Electrothrix gigas LOE1_4_5	MCI5117040.1
Ca. Electrothrix sp. GM3_4	MCI5166990.1
Ca. Electrothrix japonica TB
Ca. Electrothrix laxa HOU-hqMAG	CAK8724193.1
Ca. Electrothrix sp. LOE2
Ca. Electrothrix sp. MAN1_4	MCI5151258.1
Ca. Electrothrix marina A5
Ca. Electrothrix sp. GW3-3	WPD23376.1
Ca. Electrothrix antwerpensis GW3-4	WGN25_15150
Ca. Electrothrix sp. SY2	JFFPNEJL_02285
Desulfobulbaceae AR3
Desulfobulbaceae AR4	MCI5222261.1
Desulfobulbus alkaliphilus DSM 24258
Desulfobulbus elongatus DSM 2908
Desulfobulbus oligotrophicus Prop6
Desulfobulbus oralis HOT041/ORNL
Desulfobulbus propionicus DSM 2032
Desulfobulbus rhabdoformis DSM 8777
Desulfocapsa sulfexigens DSM 10523
Desulfofustis glycolicus DSM 9705
Desulfogranum japonicum DSM 18378		WP_028581243.1	WP_028581244.1	WP_028581242.1
Desulfogranum marinum DSM 2058		MBM9511461.1	MBM9511462.1	MBM9511460.1
Desulfogranum mediterraneum DSM 13871
Desulfolithobacter dissulfuricans GF1
Desulfomarina profundi KT2
Desulfopila aestuarii DSM 18488
Desulfoprunum benzoelyticum DSM 28570
Desulforhopalus singaporensis DSM 12130
Desulforhopalus vacuolatus DSM 9700
Desulfotalea psychrophila LSv54
Desulfurivibrio alkaliphilus AHT 2
