# Supplementary material for: Comparative genomic analysis of nickel homeostasis in cable bacteria
Source: BMC Genomics. 2024 Jul 15;25:692. doi: 10.1186/s12864-024-10594-7 (PMC11247825; doi:10.1186/s12864-024-10594-7)
Supplement: Supplementary file 4 — Supplementary Material 4; Table S8. [file 12864_2024_10594_MOESM4_ESM.xlsx]

## Sheet: Sheet1
			This study	This study	Plum-Jensen (2024)	Hiralal (2024)	Sereika (2024)	Sereika (2024)
			Ca. E. gigas HY10-6	Ca. E. antwerpensis GW3-4	Ca. E. communis RB	Ca. E. sp. GW3-3	Ca. En. Halotolerans BRK-CMAG	Ca. En. aureum ENR-CMAG
sulphur metabolism	dsrD	Dissimilatory sulfite reductase system component, protein DsrD	V8K32_15460	WGN25_19030	WLE96121.1	WPD23408.1	CAK8715908.1	CAK8717384.1
sulphur metabolism	dsrA	Dissimilatory sulfite reductase alpha subunit	V8K32_15470	WGN25_19020	WLE96119.1	WPD23410.1	CAK8715898.1	CAK8717374.1
sulphur metabolism	dsrB	Dissimilatory sulfite reductase beta subunit	V8K32_15465	WGN25_19025	WLE96120.1	WPD23409.1	CAK8715903.1	CAK8717379.1
sulphur metabolism	dsrC	Dissimilatory sulfite reductase related protein	V8K32_14760	WGN25_20140	WLE95781.1	WPD23698.1	CAK8721714.1	CAK8714387.1
sulphur metabolism	dsrM	Sulfite reduction-associated complex DsrMKJOP protein DsrM	V8K32_14740	WGN25_00320	WLE95635.1	WPD22814.1	CAK8724210.1	CAK8723640.1
sulphur metabolism	dsrK	Sulfite reduction-associated complex DsrMKJOP protein DsrK	V8K32_14735	WGN25_00325	WLE95634.1	WPD22813.1	CAK8724206.1	CAK8723644.1
sulphur metabolism	dsrJ	Sulfite reduction-associated complex DsrMKJOP protein DsrJ	V8K32_14730	WGN25_00330	WLE95633.1	WPD22812.1	CAK8724202.1
sulphur metabolism	dsrO	Sulfite reduction-associated complex DsrMKJOP protein DsrO	V8K32_02105	WGN25_13870	WLE97081.1, WLE97082.1	WPD24295.1	CAK8723347.1	CAK8712027.1
sulphur metabolism	dsrP	Sulfite reduction-associated complex DsrMKJOP protein DsrP	V8K32_02100	WGN25_13875	WLE97080.1	WPD24296.1	CAK8723351.1	CAK8712022.1
sulphur metabolism	dsrN	Cobyrinate a,c-diamide synthase	V8K32_14590	WGN25_00160	WLE96504.1	WPD22913.1	CAK8719502.1	CAK8720529.1
sulphur metabolism	dsrT	Dissimilatory sulfite reductase system component, protein DsrT	V8K32_14745	WGN25_00315	WLE95636.1	WPD22815.1	CAK8724214.1	CAK8723636.1
sulphur metabolism	qmoA	Quinone-interacting membrane-bound oxidoreductase complex subunit A	V8K32_00980	WGN25_02265	WLE95271.1	WPD22371.1	CAK8720633.1	CAK8713183.1
sulphur metabolism	qmoB	Quinone-interacting membrane-bound oxidoreductase complex subunit B	V8K32_00985	WGN25_02270	WLE95270.1	WPD22370.1	CAK8720628.1	CAK8713188.1
sulphur metabolism	qmoC	Quinone-interacting membrane-bound oxidoreductase complex subunit C	V8K32_00990	WGN25_02275	WLE95269.1	WPD22369.1	CAK8720624.1	CAK8713192.1
sulphur metabolism	sat	Sulfate adenylyltransferase	V8K32_10600	WGN25_07145	WLE97789.1	WPD21565.1	CAK8719340.1	CAK8720706.1
sulphur metabolism	aprA	Adenylylsulfate reductase subunit alpha	V8K32_00975	WGN25_02260	WLE95272.1	WPD22373.1	CAK8720653.1	CAK8713177.1
sulphur metabolism	aprB	Adenylylsulfate reductase subunit beta	V8K32_00970	WGN25_02255	WLE95273.1	WPD22374.1	CAK8720658.1	CAK8713172.1
sulphur metabolism	sqr	Sulfide-quinone reductase	V8K32_09135	WGN25_17510	WLE96298.1	WPD23765.1	CAK8712805.1	CAK8719769.1
sulphur metabolism	psr/phsA	polysulfide/thiosulfate reductase chain A	V8K32_09620	WGN25_09575	WLE98557.1	WPD21496.1	CAK8717937.1	CAK8720394.1
sulphur metabolism	psr/phsB	polysulfide/thiosulfate reductase chain B	V8K32_09615	WGN25_09570	WLE98556.1	WPD21495.1	CAK8717932.1	CAK8720389.1
sulphur metabolism	psr/phsC	polysulfide/thiosulfate reductase chain C	V8K32_09610	WGN25_09565	WLE98555.1	WPD21494.1	CAK8717927.1	CAK8720384.1
sulphur metabolism	sulP	sulfate permease	V8K32_12160	WGN25_10335	WLE98520.1	WPD25003.1		CAK8712209.1
Nitrogen metabolism	nifD	nitrogenase molybdenum-iron protein alpha chain	V8K32_03385	WGN25_13640	WLE98989.1	WPD24363.1	CAK8722140.1	CAK8715939.1
Nitrogen metabolism	nifH	nitrogenase iron protein	V8K32_03370	WGN25_13655	WLE98986.1	WPD24360.1	CAK8722155.1	CAK8715924.1
Nitrogen metabolism	nifK	nitrogenase molybdenum-iron protein beta chain	V8K32_03390	WGN25_13635	WLE98990.1	WPD24364.1	CAK8722135.1	CAK8715943.1
Nitrogen metabolism	napA	Periplasmic nitrate reductase (NapA)		WGN25_11110	WLE97686.1	WPD22105.1		CAK8715901.1
Nitrogen metabolism	napB	Periplasmic nitrate reductase, electron transfer subunit (NapB)		WGN25_11095	WLE97689.1	WPD22102.1		CAK8715886.1
Nitrogen metabolism	napD	Periplasmic Nitrate reductase, chaperone subunit (NapD)		WGN25_11115	WLE97685.1	WPD22106.1		CAK8715904.1
Nitrogen metabolism	napF	Periplasmic Nitrate reductase, Ferredoxin-type protein (NapF)		WGN25_11120	WLE97684.1	WPD22107.1		CAK8715914.1
Nitrogen metabolism	napG	Periplasmic Nitrate reductase, Ferredoxin-type protein (NapG)		WGN25_11105	WLE97687.1	WPD22104.1		CAK8715896.1
Nitrogen metabolism	napH	Periplasmic Nitrate reductase, Ferredoxin-type protein (NapH)		WGN25_11100	WLE97688.1	WPD22103.1		CAK8715891.1
Nitrogen metabolism	pOCC	periplasmic multiheme cytochrome		WGN25_11130	WLE97682.1	WPD22109.1		CAK8715880.1
carbon metabolism	glk	glucokinase	V8K32_08715	WGN25_09485	WLE98085.1	WPD21517.1	CAK8711648.1	CAK8723117.1
carbon metabolism	gpi	glucose-6-phosphate isomerase	V8K32_15250	WGN25_17800	WLE96278.1	WPD23232.1	CAK8718598.1	CAK8716270.1
carbon metabolism	pfk	6-phosphofructokinase 1	V8K32_01975	WGN25_13925	WLE97073.1	WPD24290.1	CAK8711245.1	CAK8716211.1
carbon metabolism	fbp	fructose-1,6-bisphosphatase	V8K32_09600	WGN25_03825	WLE99091.1	WPD22100.1	CAK8715012.1	CAK8717708.1
carbon metabolism	aldo	fructose-bisphosphate aldolase	V8K32_12145	WGN25_10340	WLE98521.1	WPD25002.1	CAK8718317.1	CAK8717907.1
carbon metabolism	tpi	triose-phosphate isomerase	V8K32_04160	WGN25_15595	WLE96777.1	WPD24029.1	CAK8720990.1	CAK8722565.1
carbon metabolism	gapdh	glyceraldehyde-3-phosphate dehydrogenase	V8K32_13470	WGN25_18115	WLE95919.1	WPD23615.1	CAK8711998.1	CAK8712678.1
carbon metabolism	pgk	phosphoglycerate kinase	V8K32_04155	WGN25_15590	WLE96778.1	WPD24030.1	CAK8720986.1	CAK8722485.1
carbon metabolism	pgm	phosphoglycerate mutase	V8K32_04545	WGN25_15110	WLE96886.1	WPD24124.1	CAK8716098.1	CAK8717371.1
carbon metabolism	eno	enolase		WGN25_11635		WPD24815.1
carbon metabolism	ppdk	pyruvate phosphate dikinase	V8K32_02130	WGN25_13975	WLE97064.1	WPD24285.1	CAK8720212.1	CAK8723101.1
carbon metabolism	gltA	Citrate synthase	V8K32_03505	WGN25_13065	WLE97252.1	WPD24489.1	CAK8723327.1	CAK8721635.1
carbon metabolism	acnA	aconitate hydratase	V8K32_06250	WGN25_06010	WLE97661.1	WPD20931.1	CAK8715285.1	CAK8718814.1
carbon metabolism	icd	Isocitrate dehydrogenase	V8K32_14430	WGN25_16625	WLE96591.1	WPD23136.1	CAK8713785.1	CAK8721113.1
carbon metabolism	korA	2-oxoglutarate ferredoxin oxidoreductase subunit alfa	V8K32_05010	WGN25_08035	WLE97899.1	WPD21363.1
carbon metabolism	korB	2-oxoglutarate ferredoxin oxidoreductase subunit beta	V8K32_05005	WGN25_08040	WLE97900.1	WPD21362.1
carbon metabolism	korC	2-oxoglutarate ferredoxin oxidoreductase subunit gamma	V8K32_05000	WGN25_08045	WLE97901.1	WPD21361.1
carbon metabolism	sucD	Succinyl-CoA synthetase subunit alfa	V8K32_11580	WGN25_11940	WLE97450.1	WPD24728.1
carbon metabolism	sucC	Succinyl-CoA synthetase subunit beta	V8K32_11590	WGN25_11945, WGN25_11950	WLE97451.1	WPD24727.1
carbon metabolism	sdhA	Succinate dehydrogenase subunit A	V8K32_05470	WGN25_14310	WLE96983.1	WPD24203.1	CAK8711061.1	CAK8723978.1
carbon metabolism	sdhB	Succinate dehydrogenase subunit B	V8K32_05490	WGN25_14300	WLE96989.1	WPD24209.1	CAK8722493.1	CAK8713140.1
carbon metabolism	sdhC	Succinate dehydrogenase subunit C	V8K32_05465	WGN25_14315	WLE96982.1	WPD24202.1	CAK8724088.1	CAK8716231.1
carbon metabolism	sdhD	Succinate dehydrogenase subunit D	V8K32_11580	WGN25_11940	WLE97450.1	WPD24728.1
carbon metabolism	fumB	fumarate hydratase, class I	V8K32_14155	WGN25_18300	WLE95888.1	WPD23585.1	CAK8711155.1	CAK8724407.1
carbon metabolism	mdh	Malate dehydrogenase	V8K32_07805	WGN25_02990	WLE99244.1	WPD22219.1	CAK8719311.1	CAK8715637.1
carbon metabolism	kdpgA	dehydro-3-deoxy-phosphogluconate aldolase	V8K32_14875	WGN25_20170	WLE95801.1	WPD23689.1	CAK8714557.1	CAK8714694.1
carbon metabolism	edd	phosphogluconate dehydratase	V8K32_14880	WGN25_20175	WLE95802.1	WPD23688.1	CAK8721350.1	CAK8714098.1
carbon metabolism	fdhA	formate dehydrogenase		WGN25_07030		WPD21586.1	CAK8715688.1	CAK8723017.1
carbon metabolism	fdhA_2	formate dehydrogenase	V8K32_05895	WGN25_09255	WLE97736.1	WPD25095.1
carbon metabolism	fhs	formate--tetrahydrofolate ligase	V8K32_04710	WGN25_15945	WLE96698.1	WPD23932.1	CAK8713945.1	CAK8720519.1
carbon metabolism	folD	methylenetetrahydrofolate dehydrogenase (NADP+) / methenyltetrahydrofolate cyclohydrolase	V8K32_03580	WGN25_12510	WLE97355.1	WPD24598.1	CAK8714732.1	CAK8717525.1
carbon metabolism	metF	methylenetetrahydrofolate reductase	V8K32_10560	WGN25_07200	WLE97799.1	WPD21556.1	CAK8711808.1	CAK8711317.1
carbon metabolism	acsE	5-methyltetrahydrofolate corrinoid/iron sulfur protein methyltransferase	V8K32_15510	WGN25_18540	WLE96047.1	WPD23484.1	CAK8716620.1	CAK8714479.1
carbon metabolism	acsC	CO-methylating acetyl-CoA synthase subunit gamma	V8K32_03555	WGN25_12490	WLE97359.1	WPD24602.1	CAK8714703.1	CAK8717484.1
carbon metabolism	acsD	CO-methylating acetyl-CoA synthase subunit delta	V8K32_03565	WGN25_12500	WLE97357.1	WPD24600.1	CAK8714722.1	CAK8717515.1
carbon metabolism	acsA	CO-methylating acetyl-CoA synthase subunit alpha	V8K32_03575	WGN25_12505	WLE97356.1	WPD24599.1	CAK8714727.1	CAK8717520.1
carbon metabolism	acsB	CO-methylating acetyl-CoA synthase subunit beta	V8K32_03560	WGN25_12495	WLE97358.1	WPD24601.1	CAK8714717.1	CAK8717505.1
carbon metabolism	accA2	acyl-CoA carboxylase subunit alpha	V8K32_07400	WGN25_10255	WLE98493.1	WPD25019.1
carbon metabolism	accD5	acyl-CoA carboxylase subunit beta	V8K32_07505	WGN25_04130	WLE99034.1	WPD21984.1
carbon metabolism	epi	methylmalonyl-CoA epimerase	V8K32_07510	WGN25_04135	WLE99033.1	WPD21983.1
carbon metabolism	mutAB	methylmalonyl-CoA mutase	V8K32_08325	WGN25_01860	WLE95349.1	WPD22454.1
carbon metabolism	acs	acetyl-CoA synthethase	V8K32_07530	WGN25_03250	WLE99223.1	WPD22188.1	CAK8713351.1	CAK8717055.1
carbon metabolism	galU	UTP--glucose-1-phosphate uridylyltransferase	V8K32_11650	WGN25_11650	WLE97572.1	WPD24812.1	CAK8718906.1	CAK8723521.1
carbon metabolism	glgC	glucose-1-phosphate adenylyltransferase	V8K32_01475	WGN25_13130	WLE97194.1	WPD24434.1	CAK8714277.1	CAK8721535.1
carbon metabolism	glgB	1,4-alpha-glucan branching enzyme	V8K32_11350	WGN25_08975	WLE98274.1	WPD21329.1	CAK8722340.1	CAK8711143.1
carbon metabolism	glgA	starch synthase	V8K32_01615	WGN25_18125	WLE95917.1	WPD23613.1	CAK8717490.1	CAK8719379.1
carbon metabolism	glgP	glycogen phosphorylase	V8K32_05130	WGN25_14610	WLE96938.1	WPD24156.1	CAK8712357.1	CAK8724425.1
electron transfer	cydB	Cytochrome bd-I ubiquinol oxidase subunit 2		WGN25_18150
electron transfer	cydS	Cytochrome bd-I ubiquinol oxidase associated subunit CydS		WGN25_18145
electron transfer	cydA_2	Cytochrome bd-I ubiquinol oxidase subunit 1		WGN25_18140
electron transfer	coxA	Cytochrome c oxidase subunit 1			WLE96625.1	WPD23802.1
electron transfer	coxB	cytochrome c oxidase subunit II			WLE96628.1	WPD23805.1
electron transfer	coxC	cytochrome c oxidase subunit III			WLE96626.1	WPD23803.1
electron transfer	coxD	cytochrome c oxidase subunit IV			WLE96627.1	WPD23804.1
electron transfer	petC	Rieske Fe-S protein	V8K32_02480	WGN25_16295	WLE96405.1	WPD23044.1	CAK8723077.1	CAK8723236.1
electron transfer	cydA	Cytochrome bd-I ubiquinol oxidase subunit 1	V8K32_05705	WGN25_04240	WLE99018.1	WPD21966.1	CAK8723222.1	CAK8721444.1
electron transfer	cytB	Cytochrome b subunit of the bc complex	V8K32_02485	WGN25_16290	WLE96406.1	WPD23043.1	CAK8723073.1	CAK8723232.1
electron transfer	ccp	Cytochrome c peroxidase	V8K32_05335	WGN25_08640	WLE98000.1	WPD21205.1	CAK8722223.1	CAK8714919.1
electron transfer	c552	Ferrocytochrome c-552	V8K32_09040			WPD21533.1, WPD23972.1	CAK8722454.1	CAK8722879.1
electron transfer	MauG/ccp	Cytochrome c peroxidase		WGN25_08645	WLE97998.1, WLE97999.1	WPD21204.1
electron transfer	nuoA	NADH-quinone oxidoreductase subunit A	V8K32_10495	WGN25_07240	WLE98486.1	WPD21435.1	CAK8714430.1	CAK8723407.1
electron transfer	nuoBC	NADH-quinone oxidoreductase subunit BC	V8K32_10500	WGN25_07235	WLE99275.1	WPD25099.1	CAK8714425.1	CAK8723411.1
electron transfer	nuoD	NADH-quinone oxidoreductase subunit D	V8K32_05780	WGN25_09400	WLE98183.1	WPD21504.1	CAK8714393.1	CAK8723423.1
electron transfer	nuoH	NADH-quinone oxidoreductase subunit H	V8K32_05785	WGN25_09405	WLE98184.1	WPD21505.1	CAK8714388.1	CAK8723427.1
electron transfer	nuoI	NADH-quinone oxidoreductase subunit I	V8K32_05790	WGN25_09410	WLE98186.1	WPD21506.1	CAK8714372.1	CAK8723429.1
electron transfer	nuoJ	NADH-quinone oxidoreductase subunit J	V8K32_05795	WGN25_09415	WLE98187.1	WPD21507.1	CAK8714367.1	CAK8723433.1
electron transfer	nuoK	NADH-quinone oxidoreductase subunit K	V8K32_05800	WGN25_09420	WLE98188.1	WPD21508.1	CAK8714363.1	CAK8723437.1
electron transfer	nuoL	NADH-quinone oxidoreductase subunit L	V8K32_05785	WGN25_09405	WLE98184.1	WPD21505.1	CAK8714388.1	CAK8723427.1
electron transfer	glbN_1	hemoglobin					CAK8716827.1	CAK8719420.1
electron transfer	glbN_2	hemoglobin	V8K32_02125	WGN25_13950	WLE97067.1	WPD24286.1		CAK8719425.1
electron transfer	glbN_3	hemoglobin	V8K32_05215	WGN25_04560	WLE98966.1	WPD21870.1	CAK8719499.1	CAK8720534.1
marine adaptation	nhaA_1	Na(+)/H(+) antiporter NhaA		WGN25_09935	WLE98312.1	WPD21733.1
marine adaptation	nhaA_2	Na(+)/H(+) antiporter NhaA	V8K32_00545	WGN25_00875	WLE95504.1	WPD22607.1
marine adaptation	nhaA_3	Na(+)/H(+) antiporter NhaA					CAK8714643.1
marine adaptation	nhaA_4	Na(+)/H(+) antiporter NhaA			WLE95416.1
marine adaptation	umpA	Na(+), Li(+), K(+)/H(+) antiporter subunit A	V8K32_02990		WLE98323.1		CAK8718099.1
marine adaptation	umpB	Na(+), Li(+), K(+)/H(+) antiporter subunit B	V8K32_02985		WLE98324.1		CAK8718094.1
marine adaptation		sodium : proton antiporter	V8K32_14945	WGN25_17050		WPD23210.1
marine adaptation		cation : proton antiporter		WGN25_13910		WPD24300.1
marine adaptation		cation : proton antiporter	V8K32_00360	WGN25_10875	WLE98424.1	WPD21491.1	CAK8717186.1
marine adaptation		cation : proton antiporter	V8K32_12240
marine adaptation		calcium/sodium antiporter	V8K32_06800	WGN25_09490	WLE98086.1	WPD21518.1
marine adaptation		calcium/sodium antiporter		WGN25_05130		WPD21638.1	CAK8719455.1
marine adaptation		potassium : proton antiporter		WGN25_13910		WPD24300.1		CAK8714408.1
marine adaptation	nqrA	Na(+)-translocating NADH-quinone reductase subunit A	V8K32_00960	WGN25_02245	WLE95275.1	WPD22376.1
marine adaptation	nqrB	Na(+)-translocating NADH-quinone reductase subunit B	V8K32_00930	WGN25_02220	WLE95277.1	WPD22380.1
marine adaptation	nqrC	Na(+)-translocating NADH-quinone reductase subunit C	V8K32_00925	WGN25_02215	WLE95278.1	WPD22381.1
marine adaptation	nqrD	Na(+)-translocating NADH-quinone reductase subunit D	V8K32_00920	WGN25_02210	WLE95279.1	WPD22382.1
marine adaptation	nqrE	Na(+)-translocating NADH-quinone reductase subunit A	V8K32_00915	WGN25_02205	WLE95280.1	WPD22383.1
marine adaptation	nqrF	Na(+)-translocating NADH-quinone reductase subunit F	V8K32_00910	WGN25_02200	WLE95281.1	WPD22384.1
